# Supplementary material for: Abnormal Blood Biomarkers and Cumulative Disability Burden in Middle-Aged and Older Adults: Evidence from Two Nationally Representative Surveys in the United States and China
Source: J Cardiovasc Dev Dis. 2025 Oct 31;12(11):429. doi: 10.3390/jcdd12110429 (PMC12653407; doi:10.3390/jcdd12110429)
Supplement: Supplementary file 1 [file jcdd-12-00429-s001.zip]

Archive with 1 entries (1 files):
- jcdd-3896598-supplementary.pdf
